# Supplementary material for: Perceived Social Support Moderates the Response to Stress and Alcohol Cues During Early Abstinence From Alcohol
Source: Biol Psychiatry Glob Open Sci. 2026 May 28;6(5):100762. doi: 10.1016/j.bpsgos.2026.100762 (PMC13382264; doi:10.1016/j.bpsgos.2026.100762)
Supplement: Key Resources Table [file mmc2.xlsx]

## Sheet: Sheet1
REAGENT or RESOURCE	SOURCE	IDENTIFIER
Interpersonal Support Evaluation List (ISEL)	Cohen & Hoberman (1983)	N/A
Differential Emotion Scale (DES)	Izard (1972)	N/A
Stroop Color/Word Test	Golden (1975)	N/A
Timeline Follow-Back (TLFB)	Sobell & Sobell (1992)	N/A
Structured Clinical Interview for DSM-IV (SCID-IV)	First & Gibbon (2004)	N/A
Personalized Imagery Scripts	Sinha & Tuit (2012)	N/A
Imagery Script Development Procedures Manual	Sinha & Tuit (2012)	N/A
Salivary Cortisol Assay Kits	Yale General Clinical Research Center Core Laboratories	N/A
Blood Pressure Monitor (SD-700A)	IBS Corporation	Model SD-700A
Pulse Sensor	IBS Corporation	N/A
SPSS Statistics	IBM Corp.	Version 29
Human Participants (Alcohol Use Disorder, inpatient)	Yale Stress Center / CMHC	IRB approved
